# Supplementary material for: Engaging U.S. Adults with Serious Mental Illness in Participatory Design Research Exercises
Source: Int J Environ Res Public Health. 2022 May 31;19(11):6743. doi: 10.3390/ijerph19116743 (PMC9180822; doi:10.3390/ijerph19116743)
Supplement: Supplementary file 1 [file ijerph-19-06743-s001.zip]

Archive with 1 entries (1 files):
- ijerph-1639887-supplementary.pdf
